# Supplementary material for: Delivering Two Tumour Antigens Survivin and Mucin-1 on Virus-Like Particles Enhances Anti-Tumour Immune Responses
Source: Vaccines (Basel). 2021 May 6;9(5):463. doi: 10.3390/vaccines9050463 (PMC8148150; doi:10.3390/vaccines9050463)
Supplement: Supplementary file 1 [file vaccines-09-00463-s001.zip]

Archive with 1 entries (1 files):
- vaccines-1181693-supplementary.pdf
